# Supplementary material for: ﻿Opistognathusctenion (Perciformes, Opistognathidae): a new jawfish from southern Japan
Source: Zookeys. 2023 Sep 14;1179:353–64. doi: 10.3897/zookeys.1179.109813 (PMC10514694; doi:10.3897/zookeys.1179.109813)
Supplement: XML Treatment for Opistognathus ctenion [file zookeys.1179.109813-treatment1.xml]

<!DOCTYPE tp:taxon-treatment
  PUBLIC "-//TaxonX//DTD Taxonomic Treatment Publishing DTD v0 20100105//EN" "tax-treatment-NSO.dtd">
<tp:taxon-treatment xmlns:tp="http://www.plazi.org/taxpub"><tp:treatment-meta><kwd-group><label>Taxon classification</label><kwd>
              <named-content content-type="kingdom">Animalia</named-content>
            </kwd><kwd>
              <named-content content-type="order">Perciformes</named-content>
            </kwd><kwd>
              <named-content content-type="family">Opistognathidae</named-content>
            </kwd></kwd-group><mixed-citation publication-type="journal"><person-group><name><surname>Fujiwara</surname><given-names>Kyoji</given-names></name><name><surname>Motomura</surname><given-names>Hiroyuki</given-names></name><name><surname>Shinohara</surname><given-names>Gento</given-names></name></person-group><article-title>﻿<italic><tp:taxon-name><tp:taxon-name-part taxon-name-part-type="genus" reg="Opistognathus">Opistognathus</tp:taxon-name-part><tp:taxon-name-part taxon-name-part-type="species" reg="ctenion">ctenion</tp:taxon-name-part></tp:taxon-name></italic> (<tp:taxon-name><tp:taxon-name-part taxon-name-part-type="order">Perciformes</tp:taxon-name-part></tp:taxon-name>, <tp:taxon-name><tp:taxon-name-part taxon-name-part-type="family">Opistognathidae</tp:taxon-name-part></tp:taxon-name>): a new jawfish from southern Japan</article-title><source>Zookeys</source><day>14</day><month>09</month><year>2023</year><volume>1179</volume><fpage>353</fpage><lpage>364</lpage><pub-id pub-id-type="doi">10.3897/zookeys.1179.109813</pub-id></mixed-citation></tp:treatment-meta><tp:nomenclature><label>﻿</label><tp:taxon-name>
            <object-id xmlns:xlink="http://www.w3.org/1999/xlink" content-type="arpha" xlink:type="simple">0E8E520F-A681-5EB6-BDB9-CFCAF43222F0</object-id>
            <tp:taxon-name-part taxon-name-part-type="genus" reg="Opistognathus">Opistognathus</tp:taxon-name-part>
            <tp:taxon-name-part taxon-name-part-type="species" reg="ctenion">ctenion</tp:taxon-name-part>
            <object-id xmlns:xlink="http://www.w3.org/1999/xlink" content-type="zoobank" xlink:type="simple">https://zoobank.org/66D79DFB-6CAA-4E18-A766-B2F117333C13</object-id>
          </tp:taxon-name><tp:taxon-status xmlns:xlink="http://www.w3.org/1999/xlink" xlink:type="simple">sp. nov.</tp:taxon-status><xref ref-type="fig" rid="F1">Figs 1</xref><xref ref-type="fig" rid="F2">, 2</xref><xref ref-type="fig" rid="F3">, 3</xref><xref ref-type="fig" rid="F4">, 4</xref><xref ref-type="fig" rid="F5">, 5</xref><xref ref-type="fig" rid="F6">, 6</xref><xref ref-type="table" rid="T1">; Table 1 New English name: Japanese Whitespotted Jawfish New standard Japanese name: Shiratama-agoamadai</xref></tp:nomenclature><tp:treatment-sec sec-type="Type material" id="SECID0EJFAC"><title>Type material.</title><p><bold><italic>Holotype</italic>.</bold><named-content xmlns:xlink="http://www.w3.org/1999/xlink" content-type="dwc:institutional_code" xlink:title="Kagoshima University Museum" xlink:href="http://grbio.org/institution/kagoshima-university-museum" xlink:type="simple">KAUM</named-content>–I. 174226, 30.6 mm SL, off Mage-shima Island, Osumi Islands, Kagoshima, Japan, 35 m depth, dredge, 29 Sept. 2022, K. Kubota. <bold><italic>Paratypes</italic>.</bold><named-content xmlns:xlink="http://www.w3.org/1999/xlink" content-type="dwc:institutional_code" xlink:title="Kagoshima University Museum" xlink:href="http://grbio.org/institution/kagoshima-university-museum" xlink:type="simple">KAUM</named-content>–I. 174227, 26.2 mm SL, collected with holotype; <named-content xmlns:xlink="http://www.w3.org/1999/xlink" content-type="dwc:institutional_code" xlink:title="National Museum of Nature and Science" xlink:href="http://grbio.org/institution/national-museum-nature-and-science" xlink:type="simple">NSMT</named-content>-P 130174, 17.3 mm SL, southwest of Nagannu Island, Kerama Islands, southern Ryukyu Islands, Okinawa, Japan (<named-content xmlns:xlink="http://www.w3.org/1999/xlink" content-type="dwc:verbatimCoordinates" xlink:type="simple"><named-content content-type="geo-json" specific-use="{&#34;type&#34;:&#34;Point&#34;,&#34;coordinates&#34;:[127.521944,26.242500]}" id="NCID0EHGAC" xlink:type="simple">26°14′33"N, 127°31′19"E</named-content></named-content>–<named-content xmlns:xlink="http://www.w3.org/1999/xlink" content-type="dwc:verbatimCoordinates" xlink:type="simple"><named-content content-type="geo-json" specific-use="{&#34;type&#34;:&#34;Point&#34;,&#34;coordinates&#34;:[127.523333,26.241667]}" id="NCID0EPGAC" xlink:type="simple">26°14′30"N, 127°31′24"E</named-content></named-content>), 53–57 m depth, dredge operated by R/V Toyoshio-maru (Hiroshima University), 19 May 2017, G. Shinohara.</p></tp:treatment-sec><tp:treatment-sec sec-type="diagnosis" id="SECID0EUGAC"><title>Diagnosis.</title><p>A species of <italic><tp:taxon-name><tp:taxon-name-part taxon-name-part-type="genus" reg="Opistognathus">Opistognathus</tp:taxon-name-part></tp:taxon-name></italic> distinguished from congeners by the following combination of characters: posterior end of upper jaw rigid, without flexible lamina; dorsal-fin rays XI, 16–18; anterior dorsal-fin spines very stout and straight, and their distal ends not transversely forked; anal-fin rays II, 17; gill rakers 6 or 7 + 13 or 14 = 20 or 21; vertebrae 10 + 22 = 32; longitudinal scale rows c. 40–50; lateral line terminating below 4<sup>th</sup>–6<sup>th</sup> soft ray of dorsal fin; 4<sup>th</sup> and 5<sup>th</sup> mandibular pore positions usually included 2 and 6–7 pores, respectively; body scales absent anterior to vertical below 4<sup>th</sup> or 5<sup>th</sup> dorsal-fin spine; vomerine teeth 2; body reddish-brown with 3 or 4 longitudinal rows of c. 8–10 whitish blotches; cheek and opercle with five or six whitish blotches; snout, suborbital region, and both jaws without blotches or stripes; spinous dorsal fin with ocellus between 2<sup>nd</sup> to 5<sup>th</sup> spines; dorsal-fin soft-rayed portion with two reddish-orange stripes; pectoral-fin base with one or two whitish blotches; caudal fin uniformly faint orange or reddish-yellow.</p></tp:treatment-sec><tp:treatment-sec sec-type="description" id="SECID0ERHAC"><title>Description.</title><p>General appearance of type specimens as in Figs <xref ref-type="fig" rid="F1">1</xref>, <xref ref-type="fig" rid="F2">2</xref> and <xref ref-type="fig" rid="F3">3</xref>. Lateral line system and osteological features of the holotype are given in Figs <xref ref-type="fig" rid="F4">4</xref> and <xref ref-type="fig" rid="F5">5</xref>, respectively. Lateral line system and scale descriptions based on <named-content xmlns:xlink="http://www.w3.org/1999/xlink" content-type="dwc:institutional_code" xlink:title="Kagoshima University Museum" xlink:href="http://grbio.org/institution/kagoshima-university-museum" xlink:type="simple">KAUM</named-content>–I. 174226, 174227 (not available for <named-content xmlns:xlink="http://www.w3.org/1999/xlink" content-type="dwc:institutional_code" xlink:title="National Museum of Nature and Science" xlink:href="http://grbio.org/institution/national-museum-nature-and-science" xlink:type="simple">NSMT</named-content>-P 130174 due to poor specimen condition). Counts and measurements of type specimens are given in Table <xref ref-type="table" rid="T1">1</xref>.</p><table-wrap id="T1" position="float" orientation="portrait"><label>Table 1.</label><caption><p>Counts and measurements of <italic><tp:taxon-name><tp:taxon-name-part taxon-name-part-type="genus" reg="Opistognathus">Opistognathus</tp:taxon-name-part><tp:taxon-name-part taxon-name-part-type="species" reg="ctenion">ctenion</tp:taxon-name-part></tp:taxon-name></italic>.</p></caption><table id="TID0EXFAE" rules="all"><tbody><tr><th rowspan="2" colspan="1"/><th rowspan="1" colspan="1">Holotype</th><th rowspan="1" colspan="1">Paratype</th><th rowspan="1" colspan="1">Paratype</th></tr><tr><th rowspan="1" colspan="1"><named-content xmlns:xlink="http://www.w3.org/1999/xlink" content-type="dwc:institutional_code" xlink:title="Kagoshima University Museum" xlink:href="http://grbio.org/institution/kagoshima-university-museum" xlink:type="simple">KAUM</named-content>–I. 174226</th><th rowspan="1" colspan="1"><named-content xmlns:xlink="http://www.w3.org/1999/xlink" content-type="dwc:institutional_code" xlink:title="Kagoshima University Museum" xlink:href="http://grbio.org/institution/kagoshima-university-museum" xlink:type="simple">KAUM</named-content>–I. 174227</th><th rowspan="1" colspan="1"><named-content xmlns:xlink="http://www.w3.org/1999/xlink" content-type="dwc:institutional_code" xlink:title="National Museum of Nature and Science" xlink:href="http://grbio.org/institution/national-museum-nature-and-science" xlink:type="simple">NSMT</named-content>-P 130174</th></tr><tr><td rowspan="1" colspan="1">Standard length (mm; SL)</td><td rowspan="1" colspan="1">30.6</td><td rowspan="1" colspan="1">26.2</td><td rowspan="1" colspan="1">17.3</td></tr><tr><td rowspan="1" colspan="4">Counts</td></tr><tr><td rowspan="1" colspan="1">Dorsal-fin rays</td><td rowspan="1" colspan="1">XI, 16</td><td rowspan="1" colspan="1">XI, 18</td><td rowspan="1" colspan="1">XI, 18</td></tr><tr><td rowspan="1" colspan="1">Anal-fin rays</td><td rowspan="1" colspan="1">II, 17</td><td rowspan="1" colspan="1">II, 17</td><td rowspan="1" colspan="1">II, 17</td></tr><tr><td rowspan="1" colspan="1">Total pectoral-fin rays</td><td rowspan="1" colspan="1">19 (left) / 19 (right)</td><td rowspan="1" colspan="1">19 / 19</td><td rowspan="1" colspan="1">19 / –</td></tr><tr><td rowspan="1" colspan="1">Pelvic-fin rays</td><td rowspan="1" colspan="1">I, 5</td><td rowspan="1" colspan="1">I, 5</td><td rowspan="1" colspan="1">I, 5</td></tr><tr><td rowspan="1" colspan="1">Procurrent caudal-fin rays</td><td rowspan="1" colspan="1">5 + 5</td><td rowspan="1" colspan="1">5 + 5</td><td rowspan="1" colspan="1">–</td></tr><tr><td rowspan="1" colspan="1">Branched caudal-fin rays</td><td rowspan="1" colspan="1">12</td><td rowspan="1" colspan="1">–</td><td rowspan="1" colspan="1">–</td></tr><tr><td rowspan="1" colspan="1">Segmented caudal-fin rays</td><td rowspan="1" colspan="1">8 + 8 = 16</td><td rowspan="1" colspan="1">8 + 8 = 16</td><td rowspan="1" colspan="1">8 + 8 = 16</td></tr><tr><td rowspan="1" colspan="1">Longitudinal scale rows</td><td rowspan="1" colspan="1">c. 40–50</td><td rowspan="1" colspan="1">c. 40–50</td><td rowspan="1" colspan="1">–</td></tr><tr><td rowspan="1" colspan="1">Vertebrae</td><td rowspan="1" colspan="1">10 + 22 = 32</td><td rowspan="1" colspan="1">10 + 22 = 32</td><td rowspan="1" colspan="1">10 + 22 = 32</td></tr><tr><td rowspan="1" colspan="1">Gill rakers</td><td rowspan="1" colspan="1">7 + 13 / 7 + 14 = 20 / 21</td><td rowspan="1" colspan="1">6 + 14 / 6 + 14 = 20 / 20</td><td rowspan="1" colspan="1">– / 7 + 14 = 21</td></tr><tr><td rowspan="1" colspan="4">Measurements (% SL)</td></tr><tr><td rowspan="1" colspan="1">Pre-dorsal-fin length</td><td rowspan="1" colspan="1">32.3</td><td rowspan="1" colspan="1">32.5</td><td rowspan="1" colspan="1">35.1</td></tr><tr><td rowspan="1" colspan="1">Pre-anal-fin length</td><td rowspan="1" colspan="1">63.3</td><td rowspan="1" colspan="1">59.7</td><td rowspan="1" colspan="1">65.1</td></tr><tr><td rowspan="1" colspan="1">Dorsal-fin base length</td><td rowspan="1" colspan="1">62.9</td><td rowspan="1" colspan="1">63.5</td><td rowspan="1" colspan="1">59.8</td></tr><tr><td rowspan="1" colspan="1">Anal-fin base length</td><td rowspan="1" colspan="1">34.3</td><td rowspan="1" colspan="1">37.0</td><td rowspan="1" colspan="1">34.2</td></tr><tr><td rowspan="1" colspan="1">Pelvic-fin length</td><td rowspan="1" colspan="1">22.6</td><td rowspan="1" colspan="1">21.1</td><td rowspan="1" colspan="1">21.7</td></tr><tr><td rowspan="1" colspan="1">Caudal-fin length</td><td rowspan="1" colspan="1">20.9</td><td rowspan="1" colspan="1">23.2</td><td rowspan="1" colspan="1">22.2</td></tr><tr><td rowspan="1" colspan="1">Body depth</td><td rowspan="1" colspan="1">15.3</td><td rowspan="1" colspan="1">16.0</td><td rowspan="1" colspan="1">10.3</td></tr><tr><td rowspan="1" colspan="1">Caudal-peduncle depth</td><td rowspan="1" colspan="1">7.9</td><td rowspan="1" colspan="1">8.0</td><td rowspan="1" colspan="1">6.5</td></tr><tr><td rowspan="1" colspan="1">Head length</td><td rowspan="1" colspan="1">32.3</td><td rowspan="1" colspan="1">31.9</td><td rowspan="1" colspan="1">34.3</td></tr><tr><td rowspan="1" colspan="1">Postorbital length</td><td rowspan="1" colspan="1">19.8</td><td rowspan="1" colspan="1">20.5</td><td rowspan="1" colspan="1">19.1</td></tr><tr><td rowspan="1" colspan="1">Upper-jaw length</td><td rowspan="1" colspan="1">17.4</td><td rowspan="1" colspan="1">17.2</td><td rowspan="1" colspan="1">17.4</td></tr><tr><td rowspan="1" colspan="1">Postorbital-jaw length</td><td rowspan="1" colspan="1">6.8</td><td rowspan="1" colspan="1">5.5</td><td rowspan="1" colspan="1">4.3</td></tr><tr><td rowspan="1" colspan="1">Orbit diameter</td><td rowspan="1" colspan="1">10.0</td><td rowspan="1" colspan="1">10.5</td><td rowspan="1" colspan="1">11.2</td></tr><tr><td rowspan="1" colspan="4">As % of head length</td></tr><tr><td rowspan="1" colspan="1">Postorbital length</td><td rowspan="1" colspan="1">61.3</td><td rowspan="1" colspan="1">64.2</td><td rowspan="1" colspan="1">55.6</td></tr><tr><td rowspan="1" colspan="1">Upper-jaw length</td><td rowspan="1" colspan="1">53.9</td><td rowspan="1" colspan="1">53.8</td><td rowspan="1" colspan="1">50.8</td></tr><tr><td rowspan="1" colspan="1">Postorbital-jaw length</td><td rowspan="1" colspan="1">21.2</td><td rowspan="1" colspan="1">17.3</td><td rowspan="1" colspan="1">12.5</td></tr><tr><td rowspan="1" colspan="1">Orbit diameter</td><td rowspan="1" colspan="1">30.9</td><td rowspan="1" colspan="1">32.8</td><td rowspan="1" colspan="1">32.7</td></tr></tbody></table><table-wrap-foot><fn><p>– indicates no data due to poor condition.</p></fn></table-wrap-foot></table-wrap><fig id="F1" position="float" orientation="portrait"><object-id xmlns:xlink="http://www.w3.org/1999/xlink" content-type="doi" xlink:type="simple">10.3897/zookeys.1179.109813.figure1</object-id><object-id xmlns:xlink="http://www.w3.org/1999/xlink" content-type="arpha" xlink:type="simple">B4F22D2A-6F13-5698-9A2A-7DF67B0AAA5E</object-id><label>Figure 1.</label><caption><p>Holotype of <italic><tp:taxon-name><tp:taxon-name-part taxon-name-part-type="genus" reg="Opistognathus">Opistognathus</tp:taxon-name-part><tp:taxon-name-part taxon-name-part-type="species" reg="ctenion">ctenion</tp:taxon-name-part></tp:taxon-name></italic> (<named-content xmlns:xlink="http://www.w3.org/1999/xlink" content-type="dwc:institutional_code" xlink:title="Kagoshima University Museum" xlink:href="http://grbio.org/institution/kagoshima-university-museum" xlink:type="simple">KAUM</named-content>–I. 174226, 30.6 mm SL, off Mage-shima island, Osumi Islands, Kagoshima, Japan) <bold>A</bold> fresh and <bold>B</bold> preserved specimens photographed by <named-content xmlns:xlink="http://www.w3.org/1999/xlink" content-type="dwc:institutional_code" xlink:title="Kagoshima University Museum" xlink:href="http://grbio.org/institution/kagoshima-university-museum" xlink:type="simple">KAUM</named-content> and K. Fujiwara, respectively <bold>C</bold> X-ray image, photographed by K. Fujiwara.</p></caption><graphic xmlns:xlink="http://www.w3.org/1999/xlink" xlink:href="zookeys-1179-353_article-109813__-g001.jpg" position="float" orientation="portrait" xlink:type="simple" id="oo_905582.jpg"><uri content-type="original_file" xlink:type="simple">https://binary.pensoft.net/fig/905582</uri></graphic></fig><fig id="F2" position="float" orientation="portrait"><object-id xmlns:xlink="http://www.w3.org/1999/xlink" content-type="doi" xlink:type="simple">10.3897/zookeys.1179.109813.figure2</object-id><object-id xmlns:xlink="http://www.w3.org/1999/xlink" content-type="arpha" xlink:type="simple">653C82AD-EC78-5C75-B7D5-A89E3A0D7489</object-id><label>Figure 2.</label><caption><p>Fresh coloration of two paratypes (<bold>A, C</bold><named-content xmlns:xlink="http://www.w3.org/1999/xlink" content-type="dwc:institutional_code" xlink:title="Kagoshima University Museum" xlink:href="http://grbio.org/institution/kagoshima-university-museum" xlink:type="simple">KAUM</named-content>–I. 174226, 30.6 mm SL <bold>B, D</bold><named-content xmlns:xlink="http://www.w3.org/1999/xlink" content-type="dwc:institutional_code" xlink:title="Kagoshima University Museum" xlink:href="http://grbio.org/institution/kagoshima-university-museum" xlink:type="simple">KAUM</named-content>–I. 174227, 26.2 mm SL) of <italic><tp:taxon-name><tp:taxon-name-part taxon-name-part-type="genus" reg="Opistognathus">Opistognathus</tp:taxon-name-part><tp:taxon-name-part taxon-name-part-type="species" reg="ctenion">ctenion</tp:taxon-name-part></tp:taxon-name></italic>, photographed by <named-content xmlns:xlink="http://www.w3.org/1999/xlink" content-type="dwc:institutional_code" xlink:title="Kagoshima University Museum" xlink:href="http://grbio.org/institution/kagoshima-university-museum" xlink:type="simple">KAUM</named-content><bold>A, B</bold> lateral views <bold>C, D</bold> dorsal views.</p></caption><graphic xmlns:xlink="http://www.w3.org/1999/xlink" xlink:href="zookeys-1179-353_article-109813__-g002.jpg" position="float" orientation="portrait" xlink:type="simple" id="oo_905583.jpg"><uri content-type="original_file" xlink:type="simple">https://binary.pensoft.net/fig/905583</uri></graphic></fig><fig id="F3" position="float" orientation="portrait"><object-id xmlns:xlink="http://www.w3.org/1999/xlink" content-type="doi" xlink:type="simple">10.3897/zookeys.1179.109813.figure3</object-id><object-id xmlns:xlink="http://www.w3.org/1999/xlink" content-type="arpha" xlink:type="simple">6CEAC802-BC11-5FC0-B40A-8238D9E3FEE0</object-id><label>Figure 3.</label><caption><p>Small paratype of <italic><tp:taxon-name><tp:taxon-name-part taxon-name-part-type="genus" reg="Opistognathus">Opistognathus</tp:taxon-name-part><tp:taxon-name-part taxon-name-part-type="species" reg="ctenion">ctenion</tp:taxon-name-part></tp:taxon-name></italic> (<named-content xmlns:xlink="http://www.w3.org/1999/xlink" content-type="dwc:institutional_code" xlink:title="National Museum of Nature and Science" xlink:href="http://grbio.org/institution/national-museum-nature-and-science" xlink:type="simple">NSMT</named-content>-P 130174, 17.3 mm SL) <bold>A</bold> fresh and <bold>B</bold> preserved specimens, photographed by G. Shinohara and K. Fujiwara, respectively.</p></caption><graphic xmlns:xlink="http://www.w3.org/1999/xlink" xlink:href="zookeys-1179-353_article-109813__-g003.jpg" position="float" orientation="portrait" xlink:type="simple" id="oo_905584.jpg"><uri content-type="original_file" xlink:type="simple">https://binary.pensoft.net/fig/905584</uri></graphic></fig><fig id="F4" position="float" orientation="portrait"><object-id xmlns:xlink="http://www.w3.org/1999/xlink" content-type="doi" xlink:type="simple">10.3897/zookeys.1179.109813.figure4</object-id><object-id xmlns:xlink="http://www.w3.org/1999/xlink" content-type="arpha" xlink:type="simple">1BA18E83-1539-5B65-A8D6-E1060C1E3315</object-id><label>Figure 4.</label><caption><p>Head of holotype of <italic><tp:taxon-name><tp:taxon-name-part taxon-name-part-type="genus" reg="Opistognathus">Opistognathus</tp:taxon-name-part><tp:taxon-name-part taxon-name-part-type="species" reg="ctenion">ctenion</tp:taxon-name-part></tp:taxon-name></italic> (<named-content xmlns:xlink="http://www.w3.org/1999/xlink" content-type="dwc:institutional_code" xlink:title="Kagoshima University Museum" xlink:href="http://grbio.org/institution/kagoshima-university-museum" xlink:type="simple">KAUM</named-content>–I. 174226, 30.6 mm SL), showing cephalic sensory pores (left column cyanine blue stain; right column solid yellow). Photographed by K. Fujiwara.</p></caption><graphic xmlns:xlink="http://www.w3.org/1999/xlink" xlink:href="zookeys-1179-353_article-109813__-g004.jpg" position="float" orientation="portrait" xlink:type="simple" id="oo_905585.jpg"><uri content-type="original_file" xlink:type="simple">https://binary.pensoft.net/fig/905585</uri></graphic></fig><fig id="F5" position="float" orientation="portrait"><object-id xmlns:xlink="http://www.w3.org/1999/xlink" content-type="doi" xlink:type="simple">10.3897/zookeys.1179.109813.figure5</object-id><object-id xmlns:xlink="http://www.w3.org/1999/xlink" content-type="arpha" xlink:type="simple">D0F50244-BFFF-5F43-8E66-70237DEB57F1</object-id><label>Figure 5.</label><caption><p>Three-dimensional reconstruction of head and anterior body in <italic><tp:taxon-name><tp:taxon-name-part taxon-name-part-type="genus" reg="Opistognathus">Opistognathus</tp:taxon-name-part><tp:taxon-name-part taxon-name-part-type="species" reg="ctenion">ctenion</tp:taxon-name-part></tp:taxon-name></italic> (<named-content xmlns:xlink="http://www.w3.org/1999/xlink" content-type="dwc:institutional_code" xlink:title="Kagoshima University Museum" xlink:href="http://grbio.org/institution/kagoshima-university-museum" xlink:type="simple">KAUM</named-content>–I. 174226, 30.6 mm SL), based on <abbrev xmlns:xlink="http://www.w3.org/1999/xlink" xlink:title="computed tomography" id="ABBRID0EWLAE" xlink:type="simple">CT</abbrev> scanning. Photographed by G. Shinohara and K. Fujiwara. Abbreviations: ACh, anterior ceratohyal; Ana, anguloarticular; Bh, basihyal; Br, branchiostegal rays; Bsph, basisphenoid; Cl, cleithrum; Cor, coracoid; De, dentary; DHh, dorsal hypohyal; DPcl, dorsal postcleithrum; Ect, ectopterygoid; Ent, entopterygoid; Epoc, epiotic; Exoc, exoccipital; Fr, frontal; Hy, hyomandibular; Ih, interhyal, IO1 to IO5, 1<sup>st</sup> to 5<sup>th</sup> infraorbitals, respectively; Iop, interopercle; LE, lateral ethmoid; Met, metapterygoid; Mx, maxilla; Na, nasal; Op, opercle; Pa, parietal; Pal, palatine; PecR, pectoral radial; Pmx, premaxilla; Pop, preopercle; Psph, parasphenoid; Pt, posttemporal; Pte, pterotic; Q, quadrate; Ra, retroarticular; Sc, scapula; Scl, supracleithrum; Smx, supramaxilla; Soc, supraoccipital; Sop, subopercle; Sph, sphenotic; Ste, supratemporal; Sym, symplectic; Ur, urohyal; V1, 1<sup>st</sup> vertebral centrum; Vo, vomer; and VPcl, ventral postcleithrum. Asterisks indicate poorly resolved features.</p></caption><graphic xmlns:xlink="http://www.w3.org/1999/xlink" xlink:href="zookeys-1179-353_article-109813__-g005.jpg" position="float" orientation="portrait" xlink:type="simple" id="oo_905586.jpg"><uri content-type="original_file" xlink:type="simple">https://binary.pensoft.net/fig/905586</uri></graphic></fig><p><bold><italic>Head and body</italic>.</bold> Body elongate, compressed anteriorly, progressively more compressed posteriorly. Anus situated just before anal-fin origin. Head cylindrical, its profile rounded. Eyes somewhat large, located dorsolaterally. Anterior nostril a short membranous tube with a tiny tentacle on posterior rim, when depressed not reaching posterior nostril; situated about mid-way between posterior nostril and dorsal margin of upper lip. Posterior nostril opening elliptical. Mouth terminal, obliquely inclined anterodorsally, forming angle of c. 20° with body axis. Anterior tip of upper jaw slightly before vertical through lower-jaw tip. Posterior margins of preopercle and opercle indistinct, covered with skin and generally rounded with slightly elongated flap on upper part, respectively. Gill opening wide, its uppermost point slightly below horizontal through dorsal margin of orbit in lateral view.</p><p><bold><italic>Lateral line system</italic>.</bold> Cephalic sensory pores moderately developed, covering most of head except for lower part of cheek and area adjacent to dorsal-fin origin. Mandibular pore positions 1 and 2 each with a single similarly-sized pore; position 3 with a single pore (largest size of mandibular pores); positions 4 and 5 with 1 (only left side of <named-content xmlns:xlink="http://www.w3.org/1999/xlink" content-type="dwc:institutional_code" xlink:title="Kagoshima University Museum" xlink:href="http://grbio.org/institution/kagoshima-university-museum" xlink:type="simple">KAUM</named-content>–I. 174227) or 2 and 6 or 7 pores, respectively. Lateral-line pores moderate, mostly in single series above and below embedded lateral-line tubes. Lateral line ending below 4<sup>th</sup> (<named-content xmlns:xlink="http://www.w3.org/1999/xlink" content-type="dwc:institutional_code" xlink:title="Kagoshima University Museum" xlink:href="http://grbio.org/institution/kagoshima-university-museum" xlink:type="simple">KAUM</named-content>–I. 174226) or 6<sup>th</sup> (<named-content xmlns:xlink="http://www.w3.org/1999/xlink" content-type="dwc:institutional_code" xlink:title="Kagoshima University Museum" xlink:href="http://grbio.org/institution/kagoshima-university-museum" xlink:type="simple">KAUM</named-content>–I. 174226) soft rays of dorsal-fin rays.</p><p><bold><italic>Scales</italic>.</bold> Scales mostly missing, scaled area and scale counts estimated from scale pockets. Lateral surface of body and belly scaled, except above and slightly below lateral line, area anterior to vertical below 4<sup>th</sup> (<named-content xmlns:xlink="http://www.w3.org/1999/xlink" content-type="dwc:institutional_code" xlink:title="Kagoshima University Museum" xlink:href="http://grbio.org/institution/kagoshima-university-museum" xlink:type="simple">KAUM</named-content>–I. 174227) or 5<sup>th</sup> (<named-content xmlns:xlink="http://www.w3.org/1999/xlink" content-type="dwc:institutional_code" xlink:title="Kagoshima University Museum" xlink:href="http://grbio.org/institution/kagoshima-university-museum" xlink:type="simple">KAUM</named-content>–I. 174226) dorsal-fin spine, pectoral-fin base, and chest. Head region and bases of vertical fins completely naked.</p><p><bold><italic>Fins</italic>.</bold> Dorsal fin moderately low, its profile relatively uniform except for anterior part and slightly notched junction of spinous and segmented rays; 1<sup>st</sup> dorsal-fin spine distinctly short, its base located between uppermost point of gill opening and posteriormost tip of flap on opercle; all dorsal rays branched distally. Anal fin of similar height to dorsal fin, its origin vertically level with base of 1<sup>st</sup> (<named-content xmlns:xlink="http://www.w3.org/1999/xlink" content-type="dwc:institutional_code" xlink:title="Kagoshima University Museum" xlink:href="http://grbio.org/institution/kagoshima-university-museum" xlink:type="simple">KAUM</named-content>–I. 174226) or 2<sup>nd</sup> (<named-content xmlns:xlink="http://www.w3.org/1999/xlink" content-type="dwc:institutional_code" xlink:title="Kagoshima University Museum" xlink:href="http://grbio.org/institution/kagoshima-university-museum" xlink:type="simple">KAUM</named-content>–I. 174227, <named-content xmlns:xlink="http://www.w3.org/1999/xlink" content-type="dwc:institutional_code" xlink:title="National Museum of Nature and Science" xlink:href="http://grbio.org/institution/national-museum-nature-and-science" xlink:type="simple">NSMT</named-content>-P 130174) dorsal-fin soft ray; last anal-fin ray close to caudal-fin base and vertically level with last dorsal-fin ray; all fin rays branched distally. Pelvic-fin origin anterior to vertical through dorsal-fin origin; first ray of pelvic fin robust, not tightly bound to second ray; membrane between first and second rays incised distally; second ray longest, innermost 3 rays branched. Pectoral-fin base below 2<sup>nd</sup> and 3<sup>rd</sup> dorsal-fin spine bases. Caudal fin rounded posteriorly.</p><p><bold><italic>Osteological features</italic>.</bold> Nasal short, tube-like. Vomer rhombic, with two tiny conical teeth anteriorly. Lateral ethmoid somewhat broad, articulating with 1<sup>st</sup> infraorbital and palatine ventrally. Palatine robust anteriorly, tapering posteriorly, without teeth. Infraorbitals relatively slender, comprising 5 elements, including dermosphenotic; 1<sup>st</sup> infraorbital longest, 3<sup>rd</sup> with suborbital shelf, 5<sup>th</sup> (= dermosphenotic) firmly attached to sphenotic. Basisphenoid crescentic. Frontal tapering anteriorly, 6 large dorsal openings for sensory canal from anteriormost tip to lateral aspect. Left and right parietals separated by supraoccipital. Anterior and posterior tips of supraoccipital strongly pointed. Sphenotic not expanded. Supratemporals associated with parietal and pterotic.</p><p>Premaxilla with a single row of conical teeth, except for posterior end. Maxilla long, posteriorly broadly expanded with slightly rounded corners. Supramaxilla small, on upper posterior end of maxilla. Dentary with a single row of conical teeth; 5 large ventral openings (including on posterior tip) from mandibular sensory canal. Anguloarticular large, its anterior projection fitting into dentary notch; coronoid process strongly pointed, directed anterodorsally. Retroarticular small, on ventroposterior corner of anguloarticular. Hyomandibular broadly attached to sphenotic and pterotic. Ectopterygoid and symplectic slender. Entopterygoid forming a large shelf. Metapterygoid and quadrate present but poorly resolved, Opercle with 2 strong and 1 weak ridge. Preopercle with 5 large openings from preopercular sensory canal. Subopercle small, its anterior tip pointed. Interopercle triangular, size similar to subopercle. Six long recurved branchiostegal rays.</p><p>Posttemporal L-shaped, forked, dorsal limb articulating with epiotic, an opening on posterior corner. Supracleithrum rod-like. Cleithrum with a large dorsal blade, receiving supracleithrum. Dorsal postcleithrum rectangular, articulating with cleithrum and scapula. Ventral postcleithrum long, narrow. Scapula widely separated from coracoid. Pectoral-fin radials comprising 4 elements, lowermost distinctly largest. Supraneural bone absent. Anterior dorsal- and anal fin interdigitation patterns //1/1+1/1/ and //1+1/1/1/1/, respectively.</p></tp:treatment-sec><tp:treatment-sec sec-type="Coloration" id="SECID0ENPAE"><title>Coloration.</title><p><bold><italic>Fresh coloration of holotype and <named-content xmlns:xlink="http://www.w3.org/1999/xlink" content-type="dwc:institutional_code" xlink:title="Kagoshima University Museum" xlink:href="http://grbio.org/institution/kagoshima-university-museum" xlink:type="simple">KAUM</named-content>–I. 174227</italic>.</bold> Head ground color reddish-brown dorsally, reddish-white ventrally. Iris generally reddish-brown, except for whitish area ventrally, with four faint dark red lines radiating from pupil. Two faint dark-red oblique lines, extending from just behind eye to middle of nape and upper part of cheek, respectively. Five or six whitish blotches on cheek and opercle. Floor of mouth entirely white No blotches or stripes on snout, suborbital region, and both jaws. Body reddish-brown, with 3 or 4 longitudinal rows of c. 8–10 whitish blotches of size distinctly smaller than blotches on head region; upper one or two rows and anterior part of lower two rows of blotches somewhat indistinct. Two whitish blotches on pectoral-fin base, lower blotch distinctly the larger. Dorsal- and anal-fin bases edged with dark reddish-brown, anterior edge of former extending slightly below lateral line (sometimes interrupted by body ground color). Spinous dorsal fin greenish- or yellowish-brown; an ocellus between 2<sup>nd</sup> to 5<sup>th</sup> spines, 4–6 white spots forming a longitudinal row just behind ocellus. Soft-rayed part of dorsal fin and anal fin hyaline or faint reddish-brown, with two and one reddish-orange stripes, respectively; upper stripe of former through distal edge, remaining stripes at c. 1/3 height of both fins. Pelvic-fin rays whitish and membrane hyaline with melanophores. Pectoral and caudal fins uniformly faint orange or reddish-yellow.</p><p><bold><italic>Fresh coloration of <named-content xmlns:xlink="http://www.w3.org/1999/xlink" content-type="dwc:institutional_code" xlink:title="National Museum of Nature and Science" xlink:href="http://grbio.org/institution/national-museum-nature-and-science" xlink:type="simple">NSMT</named-content>-P 130174</italic>.</bold> Generally similar to other type specimens, with the following differences. Head and body yellow. Whitish blotches on body more distinct. A whitish blotch on pectoral-fin base. Vertical fins faintly yellow (details of pigmentation patterns not visible), an ocellus on spinous dorsal fin. Pelvic fins white.</p><p><bold><italic>Color in alcohol</italic>.</bold> Head and body generally blackish-gray. Ventral part of head and belly white. Whitish blotches on cheek, opercle, and pectoral-fin base (in fresh condition) faded, traces of blotches on body represented by non-pigmented areas. Spinous dorsal fin generally blackish-gray, an ocellus apparent (with hyaline white edge), but longitudinal row of white spots faded. Soft-rayed part of dorsal and anal fins hyaline, reddish-orange stripes (in fresh condition) retained as blackish-gray stripes. Pelvic-fin rays white, membrane hyaline with melanophores. Pectoral and caudal fins uniformly translucent white.</p></tp:treatment-sec><tp:treatment-sec sec-type="distribution" id="SECID0EUQAE"><title>Distribution and habitat.</title><p>Currently known only from the Osumi and Ryukyu islands, southern Japan in depths of 35–57 m (Fig. <xref ref-type="fig" rid="F6">6</xref>). The Ryukyu specimen (<named-content xmlns:xlink="http://www.w3.org/1999/xlink" content-type="dwc:institutional_code" xlink:title="National Museum of Nature and Science" xlink:href="http://grbio.org/institution/national-museum-nature-and-science" xlink:type="simple">NSMT</named-content>-P 130174) was collected from a sandy gravel bottom.</p><fig id="F6" position="float" orientation="portrait"><object-id xmlns:xlink="http://www.w3.org/1999/xlink" content-type="doi" xlink:type="simple">10.3897/zookeys.1179.109813.figure6</object-id><object-id xmlns:xlink="http://www.w3.org/1999/xlink" content-type="arpha" xlink:type="simple">2DAA01F7-31D6-5544-8565-52C765F6E90D</object-id><label>Figure 6.</label><caption><p>Distributional records of <italic><tp:taxon-name><tp:taxon-name-part taxon-name-part-type="genus" reg="Opistognathus">Opistognathus</tp:taxon-name-part><tp:taxon-name-part taxon-name-part-type="species" reg="ctenion">ctenion</tp:taxon-name-part></tp:taxon-name></italic>.</p></caption><graphic xmlns:xlink="http://www.w3.org/1999/xlink" xlink:href="zookeys-1179-353_article-109813__-g006.jpg" position="float" orientation="portrait" xlink:type="simple" id="oo_905587.jpg"><uri content-type="original_file" xlink:type="simple">https://binary.pensoft.net/fig/905587</uri></graphic></fig></tp:treatment-sec><tp:treatment-sec sec-type="etymology" id="SECID0E1RAE"><title>Etymology.</title><p>The specific name is a noun in apposition derived from the Greek diminutive κτενίον, meaning “a small comb”. It refers to the low gill raker numbers in the new species, one of the lowest recorded for Indo-Pacific species of <italic><tp:taxon-name><tp:taxon-name-part taxon-name-part-type="genus" reg="Opistognathus">Opistognathus</tp:taxon-name-part></tp:taxon-name></italic> (see below).</p></tp:treatment-sec><tp:treatment-sec sec-type="comparisons" id="SECID0EHSAE"><title>Comparisons.</title><p><italic><tp:taxon-name><tp:taxon-name-part taxon-name-part-type="genus" reg="Opistognathus">Opistognathus</tp:taxon-name-part><tp:taxon-name-part taxon-name-part-type="species" reg="ctenion">ctenion</tp:taxon-name-part></tp:taxon-name></italic> keys out to couplet 25 in <xref ref-type="bibr" rid="B4">Smith-Vaniz’s (2023)</xref> key to species of <italic><tp:taxon-name><tp:taxon-name-part taxon-name-part-type="genus" reg="Opistognathus">Opistognathus</tp:taxon-name-part></tp:taxon-name></italic> (including all valid species known from the Indo-West Pacific to date). The new species is most similar to the allopatric <italic><tp:taxon-name><tp:taxon-name-part taxon-name-part-type="genus" reg="Opistognathus">Opistognathus</tp:taxon-name-part><tp:taxon-name-part taxon-name-part-type="species" reg="triops">triops</tp:taxon-name-part></tp:taxon-name></italic> Smith-Vaniz, 2023 in having the following characters: posterior end of upper jaw rigid, without flexible lamina; dorsal-fin rays XI, 16–18; anal-fin rays II, 17; vertebrae 10 + 22 = 32; longitudinal scale rows c. 40–50; body scales absent anterior to vertical below 4<sup>th</sup> or 5<sup>th</sup> dorsal-fin spine; vomerine teeth 2; lateral line terminating below 4<sup>th</sup>–6<sup>th</sup> soft ray of dorsal fin; and spinous dorsal fin with an ocellus between 2<sup>nd</sup> to 5<sup>th</sup> spines. However, <italic><tp:taxon-name><tp:taxon-name-part taxon-name-part-type="genus" reg="Opistognathus">O.</tp:taxon-name-part><tp:taxon-name-part taxon-name-part-type="species" reg="ctenion">ctenion</tp:taxon-name-part></tp:taxon-name></italic> differs distinctly from <italic><tp:taxon-name><tp:taxon-name-part taxon-name-part-type="genus" reg="Opistognathus">O.</tp:taxon-name-part><tp:taxon-name-part taxon-name-part-type="species" reg="triops">triops</tp:taxon-name-part></tp:taxon-name></italic> in having fewer gill rakers (6 or 7 + 13 or 14 = 20 or 21 in <italic><tp:taxon-name><tp:taxon-name-part taxon-name-part-type="genus" reg="Opistognathus">O.</tp:taxon-name-part><tp:taxon-name-part taxon-name-part-type="species" reg="ctenion">ctenion</tp:taxon-name-part></tp:taxon-name></italic> vs 8 or 9 + 16–18 = 24–27 in <italic><tp:taxon-name><tp:taxon-name-part taxon-name-part-type="genus" reg="Opistognathus">O.</tp:taxon-name-part><tp:taxon-name-part taxon-name-part-type="species" reg="triops">triops</tp:taxon-name-part></tp:taxon-name></italic>), usually 2 and 6 or 7 pores included in the 4<sup>th</sup> and 5<sup>th</sup> mandibular pore positions, respectively (vs 1 and 2–4 pores, respectively), two reddish-orange stripes on the soft-rayed part of the dorsal fin (vs three broken brown stripes), a uniformly faint orange or reddish-yellow caudal fin (vs hyaline with three brown bars), and no blotches or stripes on the snout, suborbital region, and both jaws (vs 4 or 5 brown lines radiating from orbit). In addition, <italic><tp:taxon-name><tp:taxon-name-part taxon-name-part-type="genus" reg="Opistognathus">O.</tp:taxon-name-part><tp:taxon-name-part taxon-name-part-type="species" reg="ctenion">ctenion</tp:taxon-name-part></tp:taxon-name></italic> apparently occupies a slightly deeper water habitat than <italic><tp:taxon-name><tp:taxon-name-part taxon-name-part-type="genus" reg="Opistognathus">O.</tp:taxon-name-part><tp:taxon-name-part taxon-name-part-type="species" reg="triops">triops</tp:taxon-name-part></tp:taxon-name></italic> (currently known from 35–57 m depth vs 12–32 m depth).</p><p>The total of 20 or 21 gill rakers in <italic><tp:taxon-name><tp:taxon-name-part taxon-name-part-type="genus" reg="Opistognathus">O.</tp:taxon-name-part><tp:taxon-name-part taxon-name-part-type="species" reg="ctenion">ctenion</tp:taxon-name-part></tp:taxon-name></italic> is one of the lowest among the Indo-Pacific species of <italic><tp:taxon-name><tp:taxon-name-part taxon-name-part-type="genus" reg="Opistognathus">Opistognathus</tp:taxon-name-part></tp:taxon-name></italic>, with only two species sharing similar counts [viz., <italic><tp:taxon-name><tp:taxon-name-part taxon-name-part-type="genus" reg="Opistognathus">Opistognathus</tp:taxon-name-part><tp:taxon-name-part taxon-name-part-type="species" reg="albomaculatus">albomaculatus</tp:taxon-name-part></tp:taxon-name></italic> Smith-Vaniz, 2023 with 19–22 gill rakers; and <italic><tp:taxon-name><tp:taxon-name-part taxon-name-part-type="genus" reg="Opistognathus">Opistognathus</tp:taxon-name-part><tp:taxon-name-part taxon-name-part-type="species" reg="reticulatus">reticulatus</tp:taxon-name-part></tp:taxon-name></italic> (McKay, 1969) with 21–23; see <xref ref-type="bibr" rid="B4">Smith-Vaniz (2023</xref>: table 12)]. Although <italic><tp:taxon-name><tp:taxon-name-part taxon-name-part-type="genus" reg="Opistognathus">O.</tp:taxon-name-part><tp:taxon-name-part taxon-name-part-type="species" reg="ctenion">ctenion</tp:taxon-name-part></tp:taxon-name></italic> is unlikely to be misidentified as <italic><tp:taxon-name><tp:taxon-name-part taxon-name-part-type="genus" reg="Opistognathus">O.</tp:taxon-name-part><tp:taxon-name-part taxon-name-part-type="species" reg="reticulatus">reticulatus</tp:taxon-name-part></tp:taxon-name></italic> due to significant differences in body color, it is somewhat similar to <italic><tp:taxon-name><tp:taxon-name-part taxon-name-part-type="genus" reg="Opistognathus">O.</tp:taxon-name-part><tp:taxon-name-part taxon-name-part-type="species" reg="albomaculatus">albomaculatus</tp:taxon-name-part></tp:taxon-name></italic> in sharing whitish blotches on the body. However, the former can be easily distinguished from <italic><tp:taxon-name><tp:taxon-name-part taxon-name-part-type="genus" reg="Opistognathus">O.</tp:taxon-name-part><tp:taxon-name-part taxon-name-part-type="species" reg="albomaculatus">albomaculatus</tp:taxon-name-part></tp:taxon-name></italic> by the ocellus on the spinous dorsal fin (vs a striped pattern in <italic><tp:taxon-name><tp:taxon-name-part taxon-name-part-type="genus" reg="Opistognathus">O.</tp:taxon-name-part><tp:taxon-name-part taxon-name-part-type="species" reg="albomaculatus">albomaculatus</tp:taxon-name-part></tp:taxon-name></italic>). Dorsal- and anal-fin ray, and caudal vertebral numbers, as well as vomerine teeth condition, are also useful for distinguishing between the two species (viz., XI, 16–18 and II, 17, respectively in <italic><tp:taxon-name><tp:taxon-name-part taxon-name-part-type="genus" reg="Opistognathus">O.</tp:taxon-name-part><tp:taxon-name-part taxon-name-part-type="species" reg="ctenion">ctenion</tp:taxon-name-part></tp:taxon-name></italic> vs X, 19–21 and II, 18–20 in <italic><tp:taxon-name><tp:taxon-name-part taxon-name-part-type="genus" reg="Opistognathus">O.</tp:taxon-name-part><tp:taxon-name-part taxon-name-part-type="species" reg="albomaculatus">albomaculatus</tp:taxon-name-part></tp:taxon-name></italic>; 22 vs 23–25; and two teeth present vs teeth absent).</p></tp:treatment-sec><ref-list><ref id="B4"><mixed-citation xmlns:xlink="http://www.w3.org/1999/xlink" xlink:type="simple"><person-group><name name-style="western"><surname>Smith-Vaniz</surname><given-names>WF</given-names></name></person-group> (<year>2023</year>) <article-title>Review of Indo-West Pacific jawfishes (<italic><tp:taxon-name><tp:taxon-name-part taxon-name-part-type="genus">Opistognathus</tp:taxon-name-part></tp:taxon-name></italic>: <tp:taxon-name><tp:taxon-name-part taxon-name-part-type="family">Opistognathidae</tp:taxon-name-part></tp:taxon-name>), with descriptions of 18 new species.</article-title><source>Zootaxa</source><volume>5252</volume>(<issue>1</issue>): <fpage>1</fpage>–<lpage>180</lpage>. <ext-link xlink:href="10.11646/zootaxa.5252.1.1" ext-link-type="doi" xlink:type="simple">https://doi.org/10.11646/zootaxa.5252.1.1</ext-link></mixed-citation></ref></ref-list></tp:taxon-treatment>
